# Supplementary material for: The mirror image heartbeat
Source: Eur Heart J Case Rep. 2025 Dec 29;10(1):ytaf683. doi: 10.1093/ehjcr/ytaf683 (PMC12825598; doi:10.1093/ehjcr/ytaf683)
Supplement: ytaf683_Supplementary_Data [file ytaf683_supplementary_data.zip]

Archive with 2 entries (2 files):
- Figura 2 Supplemental .jpeg
- VIDEO RMC.mp4
